# Supplementary material for: Antitumor Effect of Korean Red Ginseng through Blockade of PD-1/PD-L1 Interaction in a Humanized PD-L1 Knock-In MC38 Cancer Mouse Model
Source: Int J Mol Sci. 2023 Jan 18;24(3):1894. doi: 10.3390/ijms24031894 (PMC9915403; doi:10.3390/ijms24031894)
Supplement: Supplementary file 1 [file ijms-24-01894-s001.zip]

Archive with 1 entries (1 files):
- ijms-2141074-supplementary.pdf
